# Supplementary material for: Maslinic acid induces autophagy and ferroptosis via transcriptomic and metabolomic reprogramming in prostate cancer cells
Source: Front Pharmacol. 2024 Nov 18;15:1453447. doi: 10.3389/fphar.2024.1453447 (PMC11608986; doi:10.3389/fphar.2024.1453447)
Supplement: Supplementary file 1 [file Table2.xlsx]

## Sheet: Sheet 1
Supplementary Table 2. Differential metabolites through metabolomic analysis (Positive)
Name	score	HMDB	KEGG	SuperClass	Class	SubClass	Fold change	p
Pro-Asp	0.997655			Organic acids and derivatives	Carboxylic acids and derivatives	Amino acids, peptides, and analogues	2.78411	1.59342e-09
Pro-Glu	0.995927			Organic acids and derivatives	Carboxylic acids and derivatives	Amino acids, peptides, and analogues	2.60413	4.96369e-09
1-stearoyl-2-docosahexaenoyl-sn-glycero-3-phosphocholine	0.997915	HMDB0008057		Lipids and lipid-like molecules	Glycerophospholipids	Glycerophosphocholines	1.94082	9.86343e-09
1-hexadecyl-2-(9z-octadecenoyl)-sn-glycero-3-phosphocholine	0.999048			Lipids and lipid-like molecules	Glycerophospholipids	Glycerophosphocholines	0.428066	1.69789e-07
1-(1z-octadecenyl)-2-(9z-octadecenoyl)-sn-glycero-3-phosphocholine	0.998097	HMDB0011243		Lipids and lipid-like molecules	Glycerophospholipids	Glycerophosphocholines	0.563846	2.65487e-07
Thioetheramide-PC	0.9596						0.628549	6.3098e-07
Tetrandrine	0.862201		C09654				5.64898	2.4568e-06
2-docosahexaenoyl-1-stearoyl-sn-glycero-3-phosphoserine	0.93984	HMDB0010167		Lipids and lipid-like molecules	Glycerophospholipids	Glycerophosphoserines	0.342474	3.42568e-06
Caffeate	0.804936	HMDB0125102	C01481	Phenylpropanoids and polyketides	Cinnamic acids and derivatives	Hydroxycinnamic acids and derivatives	0.253571	3.44851e-06
N-acetylsphingosine	0.948837			Lipids and lipid-like molecules	Sphingolipids	Ceramides	7.93753	4.88264e-06
O-methylsterigmatocystin	0.941806		C03686				2.12399	5.60215e-06
hydrocortisone 21-acetate	0.959367		C02821	Lipids and lipid-like molecules	Steroids and steroid derivatives	Pregnane steroids	1.73697	7.28858e-06
1-stearoyl-rac-glycerol	0.99167			Lipids and lipid-like molecules	Glycerolipids	Monoradylglycerols	8.12321	7.35075e-06
Choline	0.998367	HMDB0000097	C00114	Organic nitrogen compounds	Organonitrogen compounds	Quaternary ammonium salts	2.23087	1.24719e-05
Meperidine	0.761452	HMDB0014597	C07128	Organoheterocyclic compounds	Piperidines	Phenylpiperidines	2.11582	1.69024e-05
Androstan-3-ol-17-one 3-glucuronide	0.976706	HMDB0004484	C11136	Lipids and lipid-like molecules	Steroids and steroid derivatives	Steroidal glycosides	2.10107	2.74589e-05
.beta.-estradiol 17-valerate	0.981918		C12859	Lipids and lipid-like molecules	Steroids and steroid derivatives	Steroid esters	1.69096	2.78462e-05
Dioctyl phthalate	0.99847		C14227	Benzenoids	Benzene and substituted derivatives	Benzoic acids and derivatives	1.79767	3.43801e-05
1,2-dilinoleoylglycerol	0.757513			Lipids and lipid-like molecules	Fatty Acyls	Lineolic acids and derivatives	0.443422	3.66514e-05
1,2-dioleoyl-sn-glycero-3-phosphatidylcholine	0.796112	HMDB0062690		Lipids and lipid-like molecules	Glycerophospholipids	Glycerophosphocholines	1.44052	3.74429e-05
Perindopril	0.985389	HMDB0014928	C07706	Organic acids and derivatives	Carboxylic acids and derivatives	Amino acids, peptides, and analogues	1.74614	4.21129e-05
Glutathione	0.991946	HMDB0000125	C00051	Organic acids and derivatives	Carboxylic acids and derivatives	Amino acids, peptides, and analogues	7.3858	4.29837e-05
1-oleoyl-2-myristoyl-sn-glycero-3-phosphocholine	0.997403	HMDB0008097		Lipids and lipid-like molecules	Glycerophospholipids	Glycerophosphocholines	1.31615	4.57928e-05
2-methoxy-5-nitrophenol	0.974979		C17385	Benzenoids	Benzene and substituted derivatives	Nitrobenzenes	2.06145	4.95446e-05
Monoisobutyl phthalate	0.976383	HMDB0002056		Benzenoids	Benzene and substituted derivatives	Benzoic acids and derivatives	1.65587	5.51066e-05
1-stearoyl-2-oleoyl-sn-glycero-3-phosphoethanolamine	0.922321	HMDB0008993		Lipids and lipid-like molecules	Glycerophospholipids	Glycerophosphoethanolamines	0.443638	6.54696e-05
Glutathione, oxidized	0.988594	HMDB0003337	C00127	Organic acids and derivatives	Carboxylic acids and derivatives	Amino acids, peptides, and analogues	1.74023	6.63884e-05
Nonanamide, n-[(4-hydroxy-2-iodo-5-methoxyphenyl)methyl]-8-methyl-	0.98057			Benzenoids	Phenols	Methoxyphenols	3.95145	6.95717e-05
1-(1z-hexadecenyl)-sn-glycero-3-phosphocholine	0.922494	HMDB0010407		Lipids and lipid-like molecules	Glycerophospholipids	Glycerophosphocholines	3.17235	6.96111e-05
N-methyl-l-glutamic acid	0.983335	HMDB0062660	C01046	Organic acids and derivatives	Carboxylic acids and derivatives	Amino acids, peptides, and analogues	1.77823	7.03222e-05
1-(1z-octadecenyl)-2-(4z,7z,10z,13z,16z,19z-docosahexaenoyl)-sn-glycero-3-phosphoethanolamine	0.970502						1.71033	7.09202e-05
Cyclosulfamuron	0.997425		C18439	Organic oxygen compounds	Organooxygen compounds	Carbonyl compounds	1.89358	7.483e-05
N-acetyl-d-glucosamine	0.997744	HMDB0000215	C00140	Organic oxygen compounds	Organooxygen compounds	Carbohydrates and carbohydrate conjugates	1.77572	7.73803e-05
1,2-dipalmitoleoyl-sn-glycero-3-phosphocholine	0.995909	HMDB0008002		Lipids and lipid-like molecules	Glycerophospholipids	Glycerophosphocholines	1.32268	8.13577e-05
4-hydroxy-l-glutamic acid	0.94016		C05947	Organic acids and derivatives	Carboxylic acids and derivatives	Amino acids, peptides, and analogues	0.338644	8.22429e-05
Letrozole	0.932189	HMDB0015141	C08163	Benzenoids	Benzene and substituted derivatives	Diphenylmethanes	0.116158	8.66647e-05
Nis(monooleoylglycero)phosphate (s,r isomer)	0.919354			Lipids and lipid-like molecules	Glycerophospholipids	Lysobisphosphatidic acids	1.63346	9.13361e-05
Fluconazole	0.998194	HMDB0014342	C07002	Benzenoids	Benzene and substituted derivatives	Halobenzenes	0.38407	9.77901e-05
L-serine methyl ester	0.998619			Organic acids and derivatives	Carboxylic acids and derivatives	Amino acids, peptides, and analogues	1.90839	0.000109927
Aldosterone	0.953701	HMDB0000037	C01780	Lipids and lipid-like molecules	Steroids and steroid derivatives	Hydroxysteroids	2.1043	0.000148003
Glu-gln	0.981392			Organic acids and derivatives	Carboxylic acids and derivatives	Amino acids, peptides, and analogues	0.430347	0.000204926
Pro-gln	0.880215			Organic acids and derivatives	Carboxylic acids and derivatives	Amino acids, peptides, and analogues	3.26247	0.00021575
(1r,5s)-9-methyl-9-azabicyclo[3.3.1]nonan-3-amine	0.97684			Organoheterocyclic compounds	Piperidines	Aminopiperidines	1.99192	0.000216292
4-methyl-1h-pyrazole	0.999888	HMDB0015344	C07837	Organoheterocyclic compounds	Azoles	Pyrazoles	1.97482	0.000270991
L-leucine, methyl ester	0.99928			Organic acids and derivatives	Carboxylic acids and derivatives	Amino acids, peptides, and analogues	1.83271	0.000284144
N-acetyl-d-lactosamine	0.999237	HMDB0006583	C00611	Lipids and lipid-like molecules	Fatty Acyls	Fatty acyl glycosides	1.67381	0.000303908
Lpc 16:0	0.99159			Lipids and lipid-like molecules	Glycerophospholipids	Glycerophosphocholines	1.94267	0.00030689
Dihydrothymine	0.793519	HMDB0000079	C00906	Organoheterocyclic compounds	Diazines	Pyrimidines and pyrimidine derivatives	2.00511	0.000333334
Val-Val	0.754928			Organic acids and derivatives	Carboxylic acids and derivatives	Amino acids, peptides, and analogues	3.2591	0.000366616
Pro-val	0.979806			Organic acids and derivatives	Carboxylic acids and derivatives	Amino acids, peptides, and analogues	4.24706	0.000409091
Nevadensin	0.781659		C10111	Phenylpropanoids and polyketides	Flavonoids	O-methylated flavonoids	1.56019	0.000409758
1-palmitoyl-2-oleoyl-sn-glycero-3-phosphoethanolamine	0.813724	HMDB0008927		Lipids and lipid-like molecules	Glycerophospholipids	Glycerophosphoethanolamines	1.52662	0.000459952
Diacetyl	0.994818	HMDB0003407	C00741	Organic oxygen compounds	Organooxygen compounds	Carbonyl compounds	1.83444	0.000707626
.gamma.-aminobutyric acid	0.986851	HMDB0000112	C00334	Organic acids and derivatives	Carboxylic acids and derivatives	Amino acids, peptides, and analogues	1.79084	0.000813821
DL-arginine	0.876035		C00792	Organic acids and derivatives	Carboxylic acids and derivatives	Amino acids, peptides, and analogues	2.51404	0.00102392
2-arachidonoylglycerol	0.972094	HMDB0004666	C13856				2.31263	0.00110977
N-oleoyl-d-erythro-sphingosylphosphorylcholine	0.999571	HMDB0012101		Lipids and lipid-like molecules	Sphingolipids	Phosphosphingolipids	1.40842	0.00143642
Quinate	0.971446	HMDB0003072	C00296	Organic oxygen compounds	Organooxygen compounds	Alcohols and polyols	0.318844	0.00157295
Tramadol	0.922961	HMDB0014339	C07153	Benzenoids	Phenol ethers	Anisoles	1.35894	0.00164373
Pro-hyp	0.981017	HMDB0006695		Organic acids and derivatives	Carboxylic acids and derivatives	Amino acids, peptides, and analogues	1.99111	0.00166085
Dicyclomine	0.995266	HMDB0014942	C06951	Organic acids and derivatives	Carboxylic acids and derivatives	Carboxylic acid derivatives	0.505585	0.00185251
Pyridoxine	0.999191	HMDB0000239	C00314	Organoheterocyclic compounds	Pyridines and derivatives	Pyridoxines	0.24687	0.00204005
N-acetylputrescine	0.964414	HMDB0002064	C02714	Organic acids and derivatives	Carboximidic acids and derivatives	Carboximidic acids	3.35326	0.00213097
1-palmitoyl-2-lauroyl-sn-glycero-3-phosphorylcholine	0.99816			Lipids and lipid-like molecules	Glycerophospholipids	Glycerophosphocholines	1.56982	0.00220667
Lpc 18:1	0.963674			Lipids and lipid-like molecules	Glycerophospholipids	Glycerophosphocholines	1.91885	0.00220711
N-arachidonoyl-.gamma.-aminobutyric acid	0.764292			Organic acids and derivatives	Carboxylic acids and derivatives	Amino acids, peptides, and analogues	0.71074	0.00233034
(r)-butyrylcarnitine	0.996747	HMDB0002013		Lipids and lipid-like molecules	Fatty Acyls	Fatty acid esters	1.94876	0.00260222
Anabasine	0.959518	HMDB0004350	C06180	Alkaloids and derivatives			3.40394	0.00261728
Dichlofluanid	0.966849		C18820	Benzenoids	Benzene and substituted derivatives	Sulfanilides	5.08111	0.00270121
Lauryldimethylamine oxide	0.994191			Organic nitrogen compounds	Organonitrogen compounds	Aminoxides	1.41588	0.00274984
Fingolimod	0.953002			Organic nitrogen compounds	Organonitrogen compounds	Amines	1.50698	0.00277891
Heptadecanoic acid	0.7069	HMDB0002259		Lipids and lipid-like molecules	Fatty Acyls	Fatty acids and conjugates	0.189196	0.00283969
1-myristoyl-2-palmitoyl-sn-glycero-3-phosphocholine	0.99702	HMDB0007869		Lipids and lipid-like molecules	Glycerophospholipids	Glycerophosphocholines	1.26077	0.0029299
Lpc 18:2	0.89758			Lipids and lipid-like molecules	Glycerophospholipids	Glycerophosphocholines	4.97	0.00367092
1-o-hexadecyl-2-o-(2e-butenoyl)-sn-glyceryl-3-phosphocholine	0.792231			Lipids and lipid-like molecules	Glycerophospholipids	Glycerophosphocholines	1.65843	0.00389043
Hydrocodone	0.866405	HMDB0015091	C08024				0.294605	0.00397741
N-acetyl-l-aspartic acid	0.921223	HMDB0000812	C01042	Organic acids and derivatives	Carboxylic acids and derivatives	Amino acids, peptides, and analogues	1.64031	0.00403662
Niacinamide	0.999701	HMDB0001406	C00153	Organoheterocyclic compounds	Pyridines and derivatives	Pyridinecarboxylic acids and derivatives	2.07129	0.00435011
(r)-(+)-arachidonyl-1'-hydroxy-2'-propylamide	0.966755			Lipids and lipid-like molecules	Fatty Acyls	Fatty amides	1.79343	0.00435081
2,4,6-tri-tert-butylaniline	0.96979			Benzenoids	Benzene and substituted derivatives	Phenylpropanes	1.43264	0.00464686
1-stearoyl-2-linoleoyl-sn-glycero-3-phosphocholine	0.998082	HMDB0008039		Lipids and lipid-like molecules	Glycerophospholipids	Glycerophosphocholines	1.14043	0.00471059
Laurylguanidine	0.779098			Organic nitrogen compounds	Organonitrogen compounds	Guanidines	0.676648	0.00498695
4-hydroxycyclophosphamide	0.973494	HMDB0013856	C07643	Organic nitrogen compounds	Organonitrogen compounds	Nitrogen mustard compounds	1.50752	0.00622076
Acetylcarnitine	0.993765		C02571	Lipids and lipid-like molecules	Fatty Acyls	Fatty acid esters	2.04437	0.00632857
Phytosphingosine	0.972605	HMDB0004610	C12144	Organic nitrogen compounds	Organonitrogen compounds	Amines	1.46274	0.00720986
Adenine	0.999909	HMDB0000034	C00147	Organoheterocyclic compounds	Imidazopyrimidines	Purines and purine derivatives	0.323127	0.00723687
N-acetylgalactosamine	0.995438	HMDB0000853	C01074	Organic oxygen compounds	Organooxygen compounds	Carbohydrates and carbohydrate conjugates	4.48519	0.00757559
4-aminophenyl-1-thio-.beta.-d-galactopyranoside	0.728878			Organic oxygen compounds	Organooxygen compounds	Carbohydrates and carbohydrate conjugates	0.0904178	0.00797422
Pentaethylene glycol	0.996104			Organic oxygen compounds	Organooxygen compounds	Ethers	0.868504	0.0085234
Glycerophosphocholine	0.997367	HMDB0000086	C00670	Lipids and lipid-like molecules	Glycerophospholipids	Glycerophosphocholines	1.98256	0.00855673
Cytosine	0.968436	HMDB0000630	C00380	Organoheterocyclic compounds	Diazines	Pyrimidines and pyrimidine derivatives	1.99384	0.00974022
Pro-pro	0.985954			Organic acids and derivatives	Carboxylic acids and derivatives	Amino acids, peptides, and analogues	3.53185	0.010054
Hyocholic acid	0.909937			Lipids and lipid-like molecules	Steroids and steroid derivatives	Bile acids, alcohols and derivatives	0.394261	0.0131899
L-homoarginine	0.931917	HMDB0000670	C01924	Organic acids and derivatives	Carboxylic acids and derivatives	Amino acids, peptides, and analogues	1.29226	0.0136537
2-oleoyl-1-palmitoyl-sn-glycero-3-phosphocholine	0.999352	HMDB0007972		Lipids and lipid-like molecules	Glycerophospholipids	Glycerophosphocholines	1.07789	0.0159627
7,8-dihydro-.alpha.-ionone	0.973512			Lipids and lipid-like molecules	Prenol lipids	Sesquiterpenoids	7.95439	0.0171532
3-amino-2,3-dihydrobenzoic acid	0.980858		C12110	Organic acids and derivatives	Carboxylic acids and derivatives	Amino acids, peptides, and analogues	0.533928	0.0172841
Uridine 5'-diphosphate	0.999114	HMDB0000295	C00015	Nucleosides, nucleotides, and analogues	Pyrimidine nucleotides	Pyrimidine ribonucleotides	1.33379	0.0177856
Oleanonic acid	0.939784			Organic oxygen compounds	Organooxygen compounds	Alcohols and polyols	8.15377	0.0187189
Glutamic acid	0.998064	HMDB0000148	C00025	Organic acids and derivatives	Carboxylic acids and derivatives	Amino acids, peptides, and analogues	1.17366	0.018834
Dimethyl sulfoxide	0.808093	HMDB0002151	C11143				0.695554	0.0189143
Hypoxanthine	0.999948	HMDB0000157	C00262	Organoheterocyclic compounds	Imidazopyrimidines	Purines and purine derivatives	5.79855	0.0196484
Bisabolol oxide a	0.987763		C16773				8.61417	0.0197731
1-stearoyl-2-arachidonyl-sn-glycero-3-phosphocholine	0.995954			Lipids and lipid-like molecules	Glycerophospholipids	Glycerophosphocholines	2.17074	0.0204153
Betaine	0.999825	HMDB0000043	C00719	Organic acids and derivatives	Carboxylic acids and derivatives	Amino acids, peptides, and analogues	0.567159	0.0210225
DL-valine	0.999371	HMDB0000883	C00183	Organic acids and derivatives	Carboxylic acids and derivatives	Amino acids, peptides, and analogues	0.523328	0.0215278
5-L-Glutamyl-L-alanine	0.900325	HMDB0006248	C03740	Organic acids and derivatives	Carboxylic acids and derivatives	"Amino acids, peptides, and analogues"	4.41417	0.0228503
Prolintane	0.996769						1.43094	0.0241934
S-lactoylglutathione	0.986887	HMDB0001066	C03451	Organic acids and derivatives	Carboxylic acids and derivatives	Amino acids, peptides, and analogues	7.71746	0.0250919
Creatinine	0.999799	HMDB0000562	C00791	Organic acids and derivatives	Carboxylic acids and derivatives	Amino acids, peptides, and analogues	1.50029	0.0254078
Tuberostemonine	0.993141			Alkaloids and derivatives	Stemona alkaloids	Stemoamide-type alkaloids	0.55382	0.0254846
Oleoyl-l-carnitine	0.986212	HMDB0005065		Lipids and lipid-like molecules	Fatty Acyls	Fatty acid esters	1.6364	0.0287178
7-methoxycoumarin	0.940447	HMDB0029758	C09268				0.670573	0.0341825
Morpholine	0.986063	HMDB0031581	C14452	Organoheterocyclic compounds	Oxazinanes	Morpholines	0.516487	0.0350305
Visnagin	0.932072		C09049	Organoheterocyclic compounds	Benzopyrans	1-benzopyrans	0.466583	0.0389199
Oxolinic acid	0.832561		C11342	Organoheterocyclic compounds	Quinolines and derivatives	Quinoline carboxylic acids	0.737275	0.0398965
Isoproterenol	0.949401	HMDB0015197	C07056	Benzenoids	Phenols	Benzenediols	0.793098	0.0399096
Methionine	0.961714	HMDB0033951	C01733	Organic acids and derivatives	Carboxylic acids and derivatives	Amino acids, peptides, and analogues	0.552696	0.0436439
Tetraethylene glycol	0.994529	HMDB0094708		Organic oxygen compounds	Organooxygen compounds	Ethers	0.909313	0.0447863
.beta.-nicotinamide adenine dinucleotide(NAD)	0.993586	HMDB0000902	C00003				1.67181	0.0473296
Beta-alanine	0.999236	HMDB0000056	C00099	Organic acids and derivatives	Carboxylic acids and derivatives	Amino acids, peptides, and analogues	1.45059	0.0484842
