# Supplementary material for: Maslinic acid induces autophagy and ferroptosis via transcriptomic and metabolomic reprogramming in prostate cancer cells
Source: Front Pharmacol. 2024 Nov 18;15:1453447. doi: 10.3389/fphar.2024.1453447 (PMC11608986; doi:10.3389/fphar.2024.1453447)
Supplement: Supplementary file 2 [file Table3.xlsx]

## Sheet: Sheet 1
Supplementary Table 3. Differential metabolites through metabolomic analysis (Negative)
Name	score	HMDB	KEGG	SuperClass	Class	SubClass	Fold change	p
Pe 36:2	0.989825			Lipids and lipid-like molecules	Glycerophospholipids	Glycerophosphoethanolamines	1.15113	0.0490154
Myristic acid	0.999848	HMDB0000806	C06424	Lipids and lipid-like molecules	Fatty Acyls	Fatty acids and conjugates	1.68134	0.0479825
L-homocitrulline	0.952528	HMDB0000679	C02427	Organic acids and derivatives	Carboxylic acids and derivatives	Amino acids, peptides, and analogues	4.6711	0.044175
Lumichrome	0.997915		C01727	Organoheterocyclic compounds	Pteridines and derivatives	Alloxazines and isoalloxazines	1.58309	0.043557
Embelin	0.987501		C10342	Organic oxygen compounds	Organooxygen compounds	Carbonyl compounds	0.911612	0.0420218
Uridine 5'-diphosphoglucuronic acid (UDP-D-glucuronate)	0.942441			Nucleosides, nucleotides, and analogues	Pyrimidine nucleotides	Pyrimidine nucleotide sugars	0.52332	0.036964
Maslinic Acid	0.9988						2.72319	0.036673
N-acetyl-l-methionine	0.987259	HMDB0011745	C02712	Organic acids and derivatives	Carboxylic acids and derivatives	Amino acids, peptides, and analogues	3.552	0.0341479
D-2-aminobutyric acid	0.999953	HMDB0000452	C02261	Organic acids and derivatives	Carboxylic acids and derivatives	Amino acids, peptides, and analogues	1.13246	0.0333598
Pc 38:2	0.888564			Lipids and lipid-like molecules	Glycerophospholipids	Glycerophosphocholines	0.864154	0.0320226
5-hydroxyindoleacetate	0.952437	HMDB0000763	C05635	Organoheterocyclic compounds	Indoles and derivatives	Indolyl carboxylic acids and derivatives	3.39154	0.0298152
DL-Glutamic acid	0.991561	HMDB0060475	C00025	Organic acids and derivatives	Carboxylic acids and derivatives	Amino acids, peptides, and analogues	1.13942	0.0295031
1-oleoyl-sn-glycero-3-phosphocholine	0.99394	HMDB0002815		Lipids and lipid-like molecules	Glycerophospholipids	Glycerophosphocholines	2.80167	0.0278053
2-hydroxylamino-4,6-dinitrotoluene	0.929347		C16393	Benzenoids	Benzene and substituted derivatives	Toluenes	0.486909	0.026567
L-pyroglutamic acid	0.999949	HMDB0000267	C01879	Organic acids and derivatives	Carboxylic acids and derivatives	Amino acids, peptides, and analogues	1.14209	0.0248446
Phosphoric acid	0.788494	HMDB0000973	C00009	Homogeneous non-metal compounds	Non-metal oxoanionic compounds	Non-metal phosphates	0.571368	0.0233287
Erucic acid	0.992702	HMDB0002068	C08316	Lipids and lipid-like molecules	Fatty Acyls	Fatty acids and conjugates	2.9238	0.0224224
Eicosenoic acid	0.982118		C16526	Lipids and lipid-like molecules	Fatty Acyls	Fatty acids and conjugates	3.41202	0.0216784
DL-serine	0.993505	HMDB0062263	C00065	Organic acids and derivatives	Carboxylic acids and derivatives	Amino acids, peptides, and analogues	1.44204	0.0211841
Propanoic acid, 3-[[[2-[(aminoiminomethyl)amino]-4-thiazolyl]methyl]thio]-	0.778703			Organoheterocyclic compounds	Azoles	Thiazoles	0.688098	0.0206217
Oleic acid	0.999813	HMDB0000207	C00712	Lipids and lipid-like molecules	Fatty Acyls	Fatty acids and conjugates	2.33987	0.0197152
L-cysteine-glutathione disulfide	0.971322			Organic acids and derivatives	Carboxylic acids and derivatives	Amino acids, peptides, and analogues	1.41585	0.0186643
Gln-gln	0.939296			Organic acids and derivatives	Carboxylic acids and derivatives	Amino acids, peptides, and analogues	0.66444	0.017728
Eplerenone hydroxy acid	0.747067						0.889097	0.0172676
(2-aminoethoxy)[2-[octadec-9-enoyloxy]-3-[octadeca-1.11-dien-1-yloxy]propoxy]phosphinic acid	0.938859	HMDB0011408		Lipids and lipid-like molecules	Glycerophospholipids	Glycerophosphoethanolamines	0.528664	0.01604
Phenylbenzimidazolesulfonic acid	0.95824			Organoheterocyclic compounds	Benzimidazoles	Phenylbenzimidazoles	2.64844	0.0154378
N-acetyl-s-farnesyl-l-cysteine	0.988625			Lipids and lipid-like molecules	Prenol lipids	Sesquiterpenoids	0.894987	0.0137234
Udp-galactose	0.974964	HMDB0000302	C00052	Nucleosides, nucleotides, and analogues	Pyrimidine nucleotides	Pyrimidine nucleotide sugars	1.2357	0.0128812
Diflufenzopyr	0.765417			Benzenoids	Benzene and substituted derivatives	N-phenylureas	1.19623	0.0127136
Phenaceturic acid	0.999775	HMDB0000821	C05598	Organic acids and derivatives	Carboxylic acids and derivatives	Amino acids, peptides, and analogues	0.626835	0.0125995
Pg 40:7	0.934591			Lipids and lipid-like molecules	Glycerophospholipids	Glycerophosphoglycerols	1.34529	0.0125925
Cis,cis-muconic acid	0.998138	HMDB0006331	C02480	Lipids and lipid-like molecules	Fatty Acyls	Fatty acids and conjugates	1.20744	0.0124237
Cytidine	0.799302	HMDB0000089	C00475	Nucleosides, nucleotides, and analogues	Pyrimidine nucleosides		2.20224	0.0123215
Cer[ns] d34:1	0.784682			Lipids and lipid-like molecules	Sphingolipids	Ceramides	1.69128	0.0103492
Cis-4,7,10,13,16,19-docosahexaenoic acid	0.980035	HMDB0002183	C06429	Lipids and lipid-like molecules	Fatty Acyls	Fatty acids and conjugates	4.81029	0.0103487
Sarcosine	0.999959	HMDB0000271	C00213	Organic acids and derivatives	Carboxylic acids and derivatives	Amino acids, peptides, and analogues	1.66278	0.00995225
Guanidinoethyl sulfonate	0.994561	HMDB0003584	C01959	Organic acids and derivatives	Organic sulfonic acids and derivatives	Organosulfonic acids and derivatives	2.32769	0.00895503
Indole-3-carboxylic acid	0.926817	HMDB0003320	C19837	Organoheterocyclic compounds	Indoles and derivatives	Indolecarboxylic acids and derivatives	3.78497	0.00894306
Pc 28:0	0.900851			Lipids and lipid-like molecules	Glycerophospholipids	Glycerophosphocholines	1.72086	0.00696293
Citrate	0.995821	HMDB0000094	C00158	Organic acids and derivatives	Carboxylic acids and derivatives	Tricarboxylic acids and derivatives	1.8387	0.0067667
.alpha.-L-Glu-L-Asp	0.758234	HMDB0028815		Organic acids and derivatives	Peptidomimetics	Hybrid peptides	2.60714	0.00666462
Pc 30:1	0.928843			Lipids and lipid-like molecules	Glycerophospholipids	Glycerophosphocholines	1.5143	0.00622269
L-gulono-1,4-lactone	0.992708	HMDB0003466	C01040	Organoheterocyclic compounds	Lactones	Gamma butyrolactones	2.1991	0.00584145
Phloretin	0.739273	HMDB0003306	C00774	Phenylpropanoids and polyketides	Linear 1,3-diarylpropanoids	Chalcones and dihydrochalcones	3.64906	0.00564814
D-galacturonic acid	0.99863	HMDB0002545	C00333	Organic oxygen compounds	Organooxygen compounds	Carbohydrates and carbohydrate conjugates	0.35203	0.00475897
1,6-anhydro-.beta.-d-glucose	0.770401	HMDB0000640					0.206855	0.00451128
Echinocystic acid	0.998709		C08942	Lipids and lipid-like molecules	Prenol lipids	Triterpenoids	14.4293	0.00399844
Pg 34:1	0.919745			Lipids and lipid-like molecules	Glycerophospholipids	Glycerophosphoglycerols	0.508933	0.00394728
1,2-ditetradecanoyl-sn-glycero-3-phosphocholine	0.984597	HMDB0007866		Lipids and lipid-like molecules	Glycerophospholipids	Glycerophosphocholines	1.54619	0.00380528
Dl-malic acid	0.994104	HMDB0000744	C00497	Organic acids and derivatives	Hydroxy acids and derivatives	Beta hydroxy acids and derivatives	3.30557	0.00377905
(z)-9,12,13-trihydroxyoctadec-15-enoic acid	0.984777			Lipids and lipid-like molecules	Fatty Acyls	Fatty acids and conjugates	4.58614	0.00371279
.beta.-glycerophosphate	0.998786	HMDB0002520	C02979	Lipids and lipid-like molecules	Glycerophospholipids	Glycerophosphates	1.52325	0.0036477
Pe 32:1	0.911317			Lipids and lipid-like molecules	Glycerophospholipids	Glycerophosphoethanolamines	1.27173	0.00356419
(2-aminoethoxy)[3-[hexadec-1-en-1-yloxy]-2-[hexadec-9-enoyloxy]propoxy]phosphinic acid	0.957234	HMDB0011339		Lipids and lipid-like molecules	Glycerophospholipids	Glycerophosphoethanolamines	0.660066	0.00320228
Guanidinopropionic acid	0.981466	HMDB0013222	C03065	Organic nitrogen compounds	Organonitrogen compounds	Guanidines	1.49745	0.00294845
Philanthotoxin 74	0.704296			Organic acids and derivatives	Carboxylic acids and derivatives	Amino acids, peptides, and analogues	8.57875	0.00232577
N-stearoyltaurine	0.993795			Lipids and lipid-like molecules	Fatty Acyls	Fatty amides	1.60844	0.00202107
1-oleoyl-sn-glycero-3-phosphoethanolamine	0.978876	HMDB0011506		Lipids and lipid-like molecules	Glycerophospholipids	Glycerophosphoethanolamines	1.98066	0.00191068
1-aminoethylphosphonate	0.986739		C03782	Organic acids and derivatives	Organic phosphonic acids and derivatives	Organic phosphonic acids	1.33058	0.00187414
2-amino-3-[hydroxy-[2-hydroxy-3-[octadec-9-enoyl]oxypropoxy]phosphoryl]oxypropanoic acid	0.984009			Lipids and lipid-like molecules	Glycerophospholipids	Glycerophosphoserines	2.26459	0.00151237
12(13)-epoxy-9z-octadecenoic acid	0.982133	HMDB0004702		Lipids and lipid-like molecules	Fatty Acyls	Fatty acids and conjugates	0.702082	0.00150622
1-methyluric acid	0.903818	HMDB0003099	C16359	Organoheterocyclic compounds	Imidazopyrimidines	Purines and purine derivatives	2.30857	0.00148374
Arachidonic acid (peroxide free)	0.999404	HMDB0001043	C00219	Lipids and lipid-like molecules	Fatty Acyls	Fatty acids and conjugates	4.0273	0.00120924
Adenosine 5'-diphosphate	0.96897	HMDB0001341	C00008	Nucleosides, nucleotides, and analogues	Purine nucleotides	Purine ribonucleotides	0.547743	0.00112137
Cis-aconitate	0.997549	HMDB0000072	C00417	Organic acids and derivatives	Carboxylic acids and derivatives	Tricarboxylic acids and derivatives	7.90474	0.00111344
1,4-butynediol	0.989276	HMDB0012136	C05771	Organic oxygen compounds	Organooxygen compounds	Alcohols and polyols	7.0315	0.0011009
Udp-n-acetylglucosamine	0.978486	HMDB0000290	C00043	Nucleosides, nucleotides, and analogues	Pyrimidine nucleotides	Pyrimidine nucleotide sugars	1.57529	0.00104482
Citraconic acid	0.998901	HMDB0000634	C02226	Lipids and lipid-like molecules	Fatty Acyls	Fatty acids and conjugates	8.15853	0.000989376
(2-aminoethoxy)[2-[docosa-4.7.10.13.16.19-hexaenoyloxy]-3-[octadec-1-en-1-yloxy]propoxy]phosphinic acid	0.849686	HMDB0011394		Lipids and lipid-like molecules	Glycerophospholipids	Glycerophosphoethanolamines	1.25542	0.000859847
2-arachidonoyl-1-stearoyl-sn-glycero-3-phosphoethanolamine	0.89629	HMDB0009003		Lipids and lipid-like molecules	Glycerophospholipids	Glycerophosphoethanolamines	2.20734	0.000793776
(2-aminoethoxy)[3-[hexadec-1-en-1-yloxy]-2-[icosa-5.8.11.14-tetraenoyloxy]propoxy]phosphinic acid	0.962036	HMDB0011352		Lipids and lipid-like molecules	Glycerophospholipids	Glycerophosphoethanolamines	0.649125	0.000622264
Pi 36:4	0.90827			Lipids and lipid-like molecules	Glycerophospholipids	Glycerophosphoinositols	0.428048	0.000548548
N-palmitoyltaurine	0.998791			Lipids and lipid-like molecules	Fatty Acyls	Fatty amides	2.92149	0.000494165
Glycocholic acid	0.939148	HMDB0000138	C01921	Lipids and lipid-like molecules	Steroids and steroid derivatives	Bile acids, alcohols and derivatives	1.71673	0.000406404
3-hydroxypyridine	0.999737			Organoheterocyclic compounds	Pyridines and derivatives	Hydroxypyridines	0.26625	0.000387917
Ile-thr	0.705184	HMDB0014917	C05079	Organoheterocyclic compounds	Diazanaphthalenes	Naphthyridines	2.19425	0.000339193
Pc 32:1	0.901583			Lipids and lipid-like molecules	Glycerophospholipids	Glycerophosphocholines	1.34273	0.000326668
6-hydroxynicotinic acid	0.997379	HMDB0002658	C01020	Organoheterocyclic compounds	Pyridines and derivatives	Pyridinecarboxylic acids and derivatives	0.249078	0.00022359
sn-Glycerol 3-phosphoethanolamine	0.999726			Lipids and lipid-like molecules	Glycerophospholipids	Glycerophosphoethanolamines	1.34463	0.000193833
L-glutathione, reduced	0.990927	HMDB0062697	C00051	Organic acids and derivatives	Carboxylic acids and derivatives	Amino acids, peptides, and analogues	0.714199	0.000186822
D-(+)-Mannose	0.6088	HMDB0000169	C00159	Organic oxygen compounds	Organooxygen compounds	Carbohydrates and carbohydrate conjugates	1.36175	0.000186321
Phe-met-arg-phe-amide	0.719272			Organic acids and derivatives	Carboxylic acids and derivatives	Amino acids, peptides, and analogues	5.27661	0.000155732
4-imidazolidineheptanoic acid, 3-[(2-cyclohexyl-2-hydroxyethyl)amino]-2,5-dioxo-1-(phenylmethyl)-	0.856072			Organoheterocyclic compounds	Azolidines	Imidazolidines	3.83449	0.000150804
D-arabinose	0.988998	HMDB0029942	C00259	Organic oxygen compounds	Organooxygen compounds	Carbohydrates and carbohydrate conjugates	0.247189	0.000144004
Maleic acid	0.999113	HMDB0000176	C01384	Organic acids and derivatives	Carboxylic acids and derivatives	Dicarboxylic acids and derivatives	2.81028	0.00010956
Pe 38:5	0.971706			Lipids and lipid-like molecules	Glycerophospholipids	Glycerophosphoethanolamines	1.67898	0.000105202
Cytidine monophosphate n-acetylneuraminic acid	0.998685	HMDB0001176	C00128	Nucleosides, nucleotides, and analogues	Pyrimidine nucleotides	Pyrimidine nucleotide sugars	1.36086	9.39789e-05
Pg 38:4	0.922278						3.25915	9.39171e-05
Myo-inositol	0.991616	HMDB0000211	C00137	Organic oxygen compounds	Organooxygen compounds	Alcohols and polyols	1.35916	9.17272e-05
1-palmitoyl-2-hydroxy-sn-glycero-3-phosphoethanolamine	0.978845	HMDB0011503		Lipids and lipid-like molecules	Glycerophospholipids	Glycerophosphoethanolamines	1.57499	8.84295e-05
Pyruvaldehyde	0.996532	HMDB0001167	C00546	Organic oxygen compounds	Organooxygen compounds	Carbonyl compounds	2.65085	7.03462e-05
Fumarate	0.99863	HMDB0000134	C00122	Organic acids and derivatives	Carboxylic acids and derivatives	Dicarboxylic acids and derivatives	6.06578	6.65527e-05
1,2-dioleoyl-sn-glycero-3-phosphate	0.997018	HMDB0007865		Lipids and lipid-like molecules	Glycerophospholipids	Glycerophosphates	3.49258	5.34999e-05
1-oleoyl-2-hydroxy-sn-glycero-3-phospho-(1'-rac-glycerol)	0.972117			Lipids and lipid-like molecules	Glycerophospholipids	Glycerophosphoglycerols	2.41551	2.81087e-05
Pi 38:6	0.983656						0.42315	2.00705e-05
1-octadecanoyl-sn-glycero-3-phospho-(1'-myo-inositol)	0.932861			Lipids and lipid-like molecules	Glycerophospholipids	Glycerophosphoinositols	8.82787	1.78111e-05
1,2-dipalmitoleoyl-sn-glycero-3-phosphoethanolamine	0.776068	HMDB0008957		Lipids and lipid-like molecules	Glycerophospholipids	Glycerophosphoethanolamines	1.53325	1.16369e-05
Pc 38:4	0.732103						1.63017	9.97981e-06
Pe 36:4	0.978725			Lipids and lipid-like molecules	Glycerophospholipids	Glycerophosphoethanolamines	1.52968	5.7604e-06
Trans-3'-hydroxycotinine o-.beta.-d-glucuronide	0.952331			Organic oxygen compounds	Organooxygen compounds	Carbohydrates and carbohydrate conjugates	0.230071	4.40875e-06
N-arachidonoyldopamine	0.885039			Benzenoids	Phenols	Benzenediols	0.260884	2.37788e-06
Pg 40:6	0.837794			Lipids and lipid-like molecules	Glycerophospholipids	Glycerophosphoglycerols	4.20154	2.09614e-06
Pe 34:2	0.896409			Lipids and lipid-like molecules	Glycerophospholipids	Glycerophosphoethanolamines	1.39209	1.62734e-06
Pc 17:0-18:1-d5	0.814459						0.547962	8.92123e-07
.alpha.-d-galactose 1-phosphate	0.998979	HMDB0000645	C00446	Organic oxygen compounds	Organooxygen compounds	Carbohydrates and carbohydrate conjugates	1.6084	7.26395e-07
Cholic acid	0.878405	HMDB0000619	C00695	Lipids and lipid-like molecules	Steroids and steroid derivatives	Bile acids, alcohols and derivatives	15.6986	2.45214e-07
N-acetyl-l-glutamate	0.956252	HMDB0001138	C00624	Organic acids and derivatives	Carboxylic acids and derivatives	Amino acids, peptides, and analogues	2.09222	1.42915e-07
1-palmitoyl-2-hydroxy-sn-glycero-3-phospho-(1'-rac-glycerol)	0.962116			Lipids and lipid-like molecules	Glycerophospholipids	Glycerophosphoglycerols	2.46192	1.27487e-07
Pe 40:7	0.988604			Lipids and lipid-like molecules	Glycerophospholipids	Glycerophosphoethanolamines	1.73851	8.04493e-08
Pi 38:5	0.831146			Lipids and lipid-like molecules	Glycerophospholipids	Glycerophosphoinositols	0.37622	7.03572e-08
Pc 40:7	0.786913			Lipids and lipid-like molecules	Glycerophospholipids	Glycerophosphocholines	2.61584	2.3208e-08
